# Supplementary material for: Proton pump inhibitors alter the composition of the gut microbiota
Source: Gut. 2015 Dec 30;65(5):749–56. doi: 10.1136/gutjnl-2015-310861 (PMC4853574; doi:10.1136/gutjnl-2015-310861)
Supplement: Web supplement 2 [file gutjnl-2015-310861-s2.xls]

## Sheet: Sheet1
Deficit Category	Number of separate domains
Co-morbidity	10
Physical measures	6
Biochemistry	5
Mental health	3
Self reported general health	4
Disability	8
Social functioning	1
Polypharmacy	1
Pain	1
