# Supplementary material for: Proton pump inhibitors alter the composition of the gut microbiota
Source: Gut. 2015 Dec 30;65(5):749–56. doi: 10.1136/gutjnl-2015-310861 (PMC4853574; doi:10.1136/gutjnl-2015-310861)
Supplement: Web supplement 3 [file gutjnl-2015-310861-s3.xls]

## Sheet: alpha_regression_ppi_yes.txt
Alpha Diveristy Metric	p-value (association with PPI status)
Shannon	0.665603
Otu Count	0.666734
Phylogenetic Diversity	0.643844
Chao1	0.860396
