# Supplementary material for: Proton pump inhibitors alter the composition of the gut microbiota
Source: Gut. 2015 Dec 30;65(5):749–56. doi: 10.1136/gutjnl-2015-310861 (PMC4853574; doi:10.1136/gutjnl-2015-310861)
Supplement: Web supplement 5 [file gutjnl-2015-310861-s5.xls]

## Sheet: Sheet1
	Model Based Analysis Results TwinsUK			Interventional Data Replication Results
Taxonomy	FDR q-value assocation with PPI use in TwinsUK	Coefficient association in TwinsUK	Direction in Twins UK	Coefficient, Post-PPI vs Pre-PPI in Interventional Data Set	P, Pre vs Post in Interventional Data Set
Species
k__Bacteria;p__Actinobacteria;c__Actinobacteria;o__Actinomycetales;f__Micrococcaceae;g__Rothia;s__mucilaginosa	2.19296e-07	0.506337	pos	3.8	0.28
k__Bacteria;p__Firmicutes;c__Erysipelotrichi;o__Erysipelotrichales;f__Erysipelotrichaceae;g__;s__	2.19296e-07	-0.497914	neg	6.9	0.35
k__Bacteria;p__Firmicutes;c__Bacilli;o__Lactobacillales;f__Streptococcaceae;g__Streptococcus;s__anginosus	4.86622e-07	0.483669	pos	-0.13	0.2
k__Bacteria;p__Firmicutes;c__Bacilli;o__Lactobacillales;f__Streptococcaceae;g__Streptococcus;s__	5.02566e-07	0.463615	pos	5	0.02
k__Bacteria;p__Firmicutes;c__Clostridia;o__Clostridiales;f__Lachnospiraceae;g__;s__	3.53746e-06	-0.446551	neg	7.1	0.09
k__Bacteria;p__Firmicutes;c__Bacilli;o__Lactobacillales;f__Streptococcaceae;g__Streptococcus;Other	0.0013526	0.34217	pos	NA	NA
k__Bacteria;p__Bacteroidetes;c__Bacteroidia;o__Bacteroidales;f__Bacteroidaceae;g__Bacteroides;Other	0.00300678	0.312464	pos	0.32	0.5
k__Bacteria;p__Proteobacteria;c__Betaproteobacteria;o__Burkholderiales;f__Burkholderiaceae;g__Lautropia;s__	0.00300678	0.317798	pos	Not detected	Not detected
k__Bacteria;p__Proteobacteria;c__Deltaproteobacteria;o__Desulfovibrionales;f__Desulfovibrionaceae;g__Desulfovibrio;s__	0.00300678	0.314368	pos	-0.12	0.16
k__Bacteria;p__Proteobacteria;c__Gammaproteobacteria;o__Pasteurellales;f__Pasteurellaceae;g__Haemophilus;Other	0.00300678	0.325705	pos	Not detected	Not detected
k__Bacteria;p__Cyanobacteria;c__4C0d-2;o__YS2;f__;g__;s__	0.00370186	-0.29933	neg	Not detected	Not detected
k__Bacteria;p__Firmicutes;c__Bacilli;o__Lactobacillales;f__Lactobacillaceae;g__Lactobacillus;s__	0.00452687	0.293265	pos	0.29	0.27
k__Bacteria;p__Actinobacteria;c__Actinobacteria;o__Bifidobacteriales;f__Bifidobacteriaceae;g__Scardovia;s__	0.00542255	0.298643	pos	Not detected	Not detected
k__Bacteria;p__Proteobacteria;c__Gammaproteobacteria;o__Pasteurellales;f__Pasteurellaceae;g__Haemophilus;s__parainfluenzae	0.00542255	0.286986	pos	12	0.19
k__Bacteria;p__Firmicutes;c__Erysipelotrichi;o__Erysipelotrichales;f__Erysipelotrichaceae;Other;Other	0.0145009	-0.27665	neg	NA	NA
k__Bacteria;p__Firmicutes;c__Clostridia;o__Clostridiales;f__Veillonellaceae;g__Veillonella;s__parvula	0.0156985	0.268141	pos	0.23	0.23
k__Bacteria;p__Firmicutes;c__Erysipelotrichi;o__Erysipelotrichales;f__Erysipelotrichaceae;g__Holdemania;s__	0.0203257	-0.259244	neg	3.2	0.43
k__Bacteria;p__Bacteroidetes;c__Bacteroidia;o__Bacteroidales;Other;Other;Other	0.0260654	0.23466	pos	0.25	0.2
k__Bacteria;p__Firmicutes;c__Bacilli;o__Lactobacillales;f__Carnobacteriaceae;g__Granulicatella;s__	0.0260654	0.251046	pos	0.1	0.02
k__Bacteria;p__Firmicutes;c__Clostridia;o__Clostridiales;f__Ruminococcaceae;g__;s__	0.0260654	-0.193706	neg	1.6	0.18
k__Bacteria;p__Firmicutes;c__Clostridia;o__Clostridiales;f__Veillonellaceae;g__Mitsuokella;s__	0.0260654	0.249679	pos	Not detected	Not detected
k__Bacteria;p__Proteobacteria;c__Gammaproteobacteria;o__Cardiobacteriales;f__Cardiobacteriaceae;g__Cardiobacterium;s__	0.0260654	0.247887	pos	Not detected	Not detected
k__Bacteria;p__Firmicutes;c__Clostridia;o__Clostridiales;f__Lachnospiraceae;g__Oribacterium;s__	0.0270304	0.244503	pos	Not detected	Not detected
k__Bacteria;p__Firmicutes;c__Erysipelotrichi;o__Erysipelotrichales;f__Erysipelotrichaceae;g__Catenibacterium;s__	0.0270304	0.248558	pos	-0.011	0.37
k__Bacteria;p__Firmicutes;c__Clostridia;o__Clostridiales;f__Veillonellaceae;g__Veillonella;s__dispar	0.0300612	0.234491	pos	0.04	0.13
k__Bacteria;p__Firmicutes;c__Clostridia;o__Clostridiales;f__Ruminococcaceae;g__Ruminococcus;s__	0.0363373	-0.214155	neg	3.9	0.12
k__Bacteria;p__Firmicutes;c__Erysipelotrichi;o__Erysipelotrichales;f__Erysipelotrichaceae;g__Bulleidia;s__p-1630-c5	0.0363373	0.233141	pos	Not detected	Not detected
k__Bacteria;p__Proteobacteria;c__Gammaproteobacteria;o__Pasteurellales;f__Pasteurellaceae;g__;s__	0.0363373	0.234063	pos	Not detected	Not detected
k__Bacteria;p__Bacteroidetes;c__Bacteroidia;o__Bacteroidales;f__Bacteroidaceae;g__Bacteroides;s__fragilis	0.0412876	0.229977	pos	0.25	0.46
k__Bacteria;p__Firmicutes;c__Bacilli;o__Lactobacillales;Other;Other;Other	0.0414274	0.224563	pos	Not detected	Not detected
k__Bacteria;p__Proteobacteria;c__Gammaproteobacteria;o__Enterobacteriales;f__Enterobacteriaceae;Other;Other	0.0428126	0.217776	pos	0.11	0.09
Genus
k__Bacteria;p__Firmicutes;c__Erysipelotrichi;o__Erysipelotrichales;f__Erysipelotrichaceae;g__	1.82e-07	-0.497914	neg	0.034	0.35
k__Bacteria;p__Firmicutes;c__Bacilli;o__Lactobacillales;f__Streptococcaceae;g__Streptococcus	3.26e-07	0.469291	pos	-0.13	0.24
k__Bacteria;p__Actinobacteria;c__Actinobacteria;o__Actinomycetales;f__Micrococcaceae;g__Rothia	3.11e-06	0.44678	pos	7.4	0.28
k__Bacteria;p__Firmicutes;c__Clostridia;o__Clostridiales;f__Lachnospiraceae;g__	3.11e-06	-0.446551	neg	8.3	0.09
k__Bacteria;p__Proteobacteria;c__Deltaproteobacteria;o__Desulfovibrionales;f__Desulfovibrionaceae;g__Desulfovibrio	0.000298447	0.361769	pos	0.32	0.9
k__Bacteria;p__Proteobacteria;c__Betaproteobacteria;o__Burkholderiales;f__Burkholderiaceae;g__Lautropia	0.00287972	0.317798	pos	Not detected	Not detected
k__Bacteria;p__Cyanobacteria;c__4C0d-2;o__YS2;f__;g__	0.00334283	-0.29933	neg	Not detected	Not detected
k__Bacteria;p__Actinobacteria;c__Actinobacteria;o__Bifidobacteriales;f__Bifidobacteriaceae;g__Scardovia	0.00436246	0.298643	pos	Not detected	Not detected
k__Bacteria;p__Firmicutes;c__Clostridia;o__Clostridiales;f__Ruminococcaceae;g__Ruminococcus	0.00436246	-0.274258	neg	0.23	0.46
k__Bacteria;p__Proteobacteria;c__Gammaproteobacteria;o__Pasteurellales;f__Pasteurellaceae;g__Haemophilus	0.00436246	0.287029	pos	0.03	0.19
k__Bacteria;p__Firmicutes;c__Erysipelotrichi;o__Erysipelotrichales;f__Erysipelotrichaceae;Other	0.011363	-0.27665	neg	NA	NA
k__Bacteria;p__Firmicutes;c__Erysipelotrichi;o__Erysipelotrichales;f__Erysipelotrichaceae;g__Holdemania	0.0165468	-0.259244	neg	-0.013	0.43
k__Bacteria;p__Bacteroidetes;c__Bacteroidia;o__Bacteroidales;Other;Other	0.0187537	0.23466	pos	0.25	0.2
k__Bacteria;p__Firmicutes;c__Bacilli;o__Lactobacillales;f__Carnobacteriaceae;g__Granulicatella	0.0187537	0.251046	pos	0.1	0.02
k__Bacteria;p__Firmicutes;c__Clostridia;o__Clostridiales;f__Ruminococcaceae;g__	0.0187537	-0.193706	neg	1.55	0.18
k__Bacteria;p__Firmicutes;c__Clostridia;o__Clostridiales;f__Veillonellaceae;g__Mitsuokella	0.0187537	0.255575	pos	Not detected	Not detected
k__Bacteria;p__Proteobacteria;c__Gammaproteobacteria;o__Cardiobacteriales;f__Cardiobacteriaceae;g__Cardiobacterium	0.0187537	0.247887	pos	Not detected	Not detected
k__Bacteria;p__Firmicutes;c__Clostridia;o__Clostridiales;f__Lachnospiraceae;g__Oribacterium	0.0196205	0.244503	pos	Not detected	Not detected
k__Bacteria;p__Firmicutes;c__Erysipelotrichi;o__Erysipelotrichales;f__Erysipelotrichaceae;g__Catenibacterium	0.0196205	0.248558	pos	-0.011	0.37
k__Bacteria;p__Firmicutes;c__Clostridia;o__Clostridiales;f__Veillonellaceae;g__Selenomonas	0.0232965	0.239568	pos	Not detected	Not detected
k__Bacteria;p__Proteobacteria;c__Betaproteobacteria;o__Burkholderiales;f__Oxalobacteraceae;g__Janthinobacterium	0.0261972	0.234466	pos	NA	NA
k__Bacteria;p__Proteobacteria;c__Gammaproteobacteria;o__Pasteurellales;f__Pasteurellaceae;g__	0.0261972	0.234063	pos	Not detected	Not detected
k__Bacteria;p__Firmicutes;c__Bacilli;o__Lactobacillales;Other;Other	0.0310513	0.224563	pos	Not detected	Not detected
k__Bacteria;p__Proteobacteria;c__Gammaproteobacteria;o__Enterobacteriales;f__Enterobacteriaceae;Other	0.0317776	0.217776	pos	0.043	0.09
k__Bacteria;p__Bacteroidetes;c__Bacteroidia;o__Bacteroidales;f__Porphyromonadaceae;g__Parabacteroides	0.0327369	0.209186	pos	-0.46	0.94
k__Bacteria;p__Firmicutes;c__Bacilli;o__Lactobacillales;f__Lactobacillaceae;g__Lactobacillus	0.0353673	0.210557	pos	-0.26	0.24
k__Bacteria;p__Proteobacteria;c__Gammaproteobacteria;o__Pasteurellales;f__Pasteurellaceae;g__Actinobacillus	0.0353673	0.219646	pos	Not detected	Not detected
k__Bacteria;p__Firmicutes;c__Clostridia;o__Clostridiales;f__;g__	0.0367568	-0.167711	neg	3	0.57
k__Bacteria;p__Actinobacteria;c__Actinobacteria;o__Actinomycetales;f__Corynebacteriaceae;g__Corynebacterium	0.0382127	0.20932	pos	Not detected	Not detected
k__Bacteria;p__Actinobacteria;c__Coriobacteriia;o__Coriobacteriales;f__Coriobacteriaceae;Other	0.0418193	-0.189798	neg	0.05	0.56
k__Bacteria;p__Firmicutes;c__Bacilli;o__Lactobacillales;f__Leuconostocaceae;g__Weissella	0.0418193	0.210813	pos	Not detected	Not detected
k__Bacteria;p__Firmicutes;c__Clostridia;o__Clostridiales;f__Veillonellaceae;g__Veillonella	0.0418193	0.201498	pos	0.44	0.13
k__Bacteria;p__Fusobacteria;c__Fusobacteriia;o__Fusobacteriales;f__Leptotrichiaceae;g__Leptotrichia	0.0470441	0.203933	pos	Not detected	Not detected
Family
k__Bacteria;p__Firmicutes;c__Bacilli;o__Lactobacillales;f__Streptococcaceae	7.59423e-07	0.458486	pos	7.1	0.03
k__Bacteria;p__Actinobacteria;c__Actinobacteria;o__Actinomycetales;f__Micrococcaceae	1.0461e-06	0.463539	pos	8.4	0.08
k__Bacteria;p__Firmicutes;c__Clostridia;o__Clostridiales;f__Lachnospiraceae	0.000421036	-0.345788	neg	0.22	0.08
k__Bacteria;p__Firmicutes;c__Clostridia;o__Clostridiales;f__Ruminococcaceae	0.000744801	-0.259941	neg	-0.04	0.86
k__Bacteria;p__Firmicutes;c__Erysipelotrichi;o__Erysipelotrichales;f__Erysipelotrichaceae	0.000744801	-0.331337	neg	-0.03	0.84
k__Bacteria;p__Cyanobacteria;c__4C0d-2;o__YS2;f__	0.00215052	-0.29933	neg	Not detected	Not detected
k__Bacteria;p__Proteobacteria;c__Gammaproteobacteria;o__Pasteurellales;f__Pasteurellaceae	0.00334363	0.285886	pos	0.23	0.06
k__Bacteria;p__Proteobacteria;c__Betaproteobacteria;o__Burkholderiales;f__Burkholderiaceae	0.00450208	0.288599	pos	0.075	<0.01
k__Bacteria;p__Bacteroidetes;c__Bacteroidia;o__Bacteroidales;Other	0.01758	0.23466	pos	0.1	0.81
k__Bacteria;p__Proteobacteria;c__Gammaproteobacteria;o__Cardiobacteriales;f__Cardiobacteriaceae	0.01758	0.247887	pos	Not detected	Not detected
k__Bacteria;p__Firmicutes;c__Bacilli;o__Lactobacillales;f__Carnobacteriaceae	0.0297267	0.231056	pos	1.6	0.01
k__Bacteria;p__Firmicutes;c__Bacilli;o__Lactobacillales;Other	0.0328178	0.224563	pos	0.22	0.16
k__Bacteria;p__Actinobacteria;c__Actinobacteria;o__Actinomycetales;f__Corynebacteriaceae	0.0407377	0.20932	pos	0.2	0.02
k__Bacteria;p__Firmicutes;c__Bacilli;o__Lactobacillales;f__Lactobacillaceae	0.0407377	0.20746	pos	Not detected	Not detected
k__Bacteria;p__Firmicutes;c__Clostridia;o__Clostridiales;f__	0.0407377	-0.167711	neg	0.05	0.57
Order
k__Bacteria;p__Firmicutes;c__Clostridia;o__Clostridiales	8.52e-08	-0.400285	neg	0.23	0.87
k__Bacteria;p__Firmicutes;c__Bacilli;o__Lactobacillales	1.25e-06	0.43361	pos	-0.037	0.22
k__Bacteria;p__Actinobacteria;c__Actinobacteria;o__Actinomycetales	0.000629288	0.324882	pos	8.8	0.09
k__Bacteria;p__Firmicutes;c__Erysipelotrichi;o__Erysipelotrichales	0.000629288	-0.331337	neg	2.7	0.84
k__Bacteria;p__Cyanobacteria;c__4C0d-2;o__YS2	0.00204463	-0.29933	neg	Not detected	Not detected
k__Bacteria;p__Proteobacteria;c__Gammaproteobacteria;o__Pasteurellales	0.00309069	0.285886	pos	-0.031	0.19
k__Bacteria;p__Proteobacteria;c__Gammaproteobacteria;o__Cardiobacteriales	0.019898	0.247887	pos	Not detected	Not detected
k__Bacteria;p__Bacteroidetes;c__Bacteroidia;o__Bacteroidales	0.0370729	0.202993	pos	0.23	0.79
Class
k__Bacteria;p__Firmicutes;c__Clostridia	3.632e-08	-0.400251	neg	0.034	0.87
k__Bacteria;p__Firmicutes;c__Bacilli	1.39879e-06	0.415298	pos	-0.037	0.22
k__Bacteria;p__Firmicutes;c__Erysipelotrichi	0.00033927	-0.331337	neg	8.31	0.84
k__Bacteria;p__Cyanobacteria;c__4C0d-2	0.00109276	-0.29933	neg	Not detected	Not detected
k__Bacteria;p__Bacteroidetes;c__Bacteroidia	0.0253614	0.202993	pos	-0.031	0.79
k__Bacteria;p__Proteobacteria;c__Gammaproteobacteria	0.0262846	0.211912	pos	0.034	0.2
Phylum
k__Bacteria;p__Firmicutes	5.82e-08	-0.382926	neg	-0.07	0.71
k__Bacteria;p__Cyanobacteria	0.00266701	-0.270787	neg	0.055	0.37
k__Bacteria;p__Bacteroidetes	0.0112278	0.202996	pos	0.031	0.79
