# Supplementary material for: Proton pump inhibitors alter the composition of the gut microbiota
Source: Gut. 2015 Dec 30;65(5):749–56. doi: 10.1136/gutjnl-2015-310861 (PMC4853574; doi:10.1136/gutjnl-2015-310861)
Supplement: Web supplement 6 [file gutjnl-2015-310861-s6.xls]

## Sheet: Sheet1
OTU/Taxa	FDR q-value association with PPI use	Coefficient with PPI use
OTU			OTU Assigned Taxonomy
4424239	0.000207623	0.564031	k__Bacteria; p__Firmicutes; c__Bacilli; o__Lactobacillales; f__Streptococcaceae; g__Streptococcus; s__
553611	0.000207623	0.568671	k__Bacteria; p__Actinobacteria; c__Actinobacteria; o__Bifidobacteriales; f__Bifidobacteriaceae; g__Bifidobacterium; s__
519746	0.00156401	-0.51891	k__Bacteria; p__Firmicutes; c__Erysipelotrichi; o__Erysipelotrichales; f__Erysipelotrichaceae; g__; s__
New.0.CleanUp.ReferenceOTU24722	0.00175528	0.504519	k__Bacteria; p__Bacteroidetes; c__Bacteroidia; o__Bacteroidales; f__Bacteroidaceae; g__Bacteroides; s__
4309301	0.00228118	0.505122	k__Bacteria; p__Firmicutes; c__Bacilli; o__Lactobacillales; f__Streptococcaceae; g__Streptococcus; s__
4439603	0.00228118	0.490581	k__Bacteria; p__Firmicutes; c__Bacilli; o__Lactobacillales; f__Streptococcaceae; g__Streptococcus; s__
3943182	0.00794276	0.461833	k__Bacteria; p__Bacteroidetes; c__Bacteroidia; o__Bacteroidales; f__Bacteroidaceae; g__Bacteroides; s__
191355	0.00965815	-0.431371	k__Bacteria; p__Firmicutes; c__Erysipelotrichi; o__Erysipelotrichales; f__Erysipelotrichaceae; g__; s__
New.0.CleanUp.ReferenceOTU20294	0.0141904	0.426742	k__Bacteria; p__Bacteroidetes; c__Bacteroidia; o__Bacteroidales; f__Porphyromonadaceae; g__Parabacteroides; s__distasonis
186352	0.0193228	0.416236	k__Bacteria; p__Bacteroidetes; c__Bacteroidia; o__Bacteroidales; f__Bacteroidaceae; g__Bacteroides; s__
3583645	0.0193228	0.439141	k__Bacteria; p__Bacteroidetes; c__Bacteroidia; o__Bacteroidales; f__Bacteroidaceae; g__Bacteroides; s__
563572	0.0193228	-0.420028	k__Bacteria; p__Firmicutes; c__Clostridia; o__Clostridiales; f__Lachnospiraceae; g__; s__
New.0.CleanUp.ReferenceOTU17128	0.0216844	0.412086	k__Bacteria; p__Bacteroidetes; c__Bacteroidia; o__Bacteroidales; f__Bacteroidaceae; g__Bacteroides; s__
New.0.CleanUp.ReferenceOTU25028	0.0216844	0.408794	k__Bacteria; p__Bacteroidetes; c__Bacteroidia; o__Bacteroidales; f__Bacteroidaceae; g__Bacteroides; s__uniformis
New.0.ReferenceOTU8	0.0216844	0.409173	k__Bacteria; p__Bacteroidetes; c__Bacteroidia; o__Bacteroidales; f__Bacteroidaceae; g__Bacteroides; s__
New.0.CleanUp.ReferenceOTU2179	0.0311829	-0.391158	k__Bacteria; p__Firmicutes; c__Clostridia; o__Clostridiales; f__; g__; s__
184037	0.0376132	-0.385741	k__Bacteria; p__Firmicutes; c__Clostridia; o__Clostridiales; f__Lachnospiraceae; g__; s__
3472078	0.0376132	0.396987	k__Bacteria; p__Bacteroidetes; c__Bacteroidia; o__Bacteroidales; f__Bacteroidaceae; g__Bacteroides; s__
4425214	0.0376132	0.3723	k__Bacteria; p__Firmicutes; c__Bacilli; o__Lactobacillales; f__Streptococcaceae; g__Streptococcus; s__
4477696	0.0376132	0.385551	k__Bacteria; p__Proteobacteria; c__Gammaproteobacteria; o__Pasteurellales; f__Pasteurellaceae; g__Haemophilus; s__parainfluenzae
New.0.CleanUp.ReferenceOTU5423	0.0376132	0.390567	k__Bacteria; p__Bacteroidetes; c__Bacteroidia; o__Bacteroidales; f__Bacteroidaceae; g__Bacteroides; s__fragilis
New.0.ReferenceOTU272	0.0413363	0.379452	k__Bacteria; p__Bacteroidetes; c__Bacteroidia; o__Bacteroidales; f__Bacteroidaceae; g__Bacteroides; s__
369635	0.0464871	-0.373079	k__Bacteria; p__Firmicutes; c__Erysipelotrichi; o__Erysipelotrichales; f__Erysipelotrichaceae; g__; s__
New.7.CleanUp.ReferenceOTU10733	0.0464871	0.387073	k__Bacteria; p__Bacteroidetes; c__Bacteroidia; o__Bacteroidales; f__Bacteroidaceae; g__Bacteroides
183619	0.0467176	0.373199	k__Bacteria; p__Bacteroidetes; c__Bacteroidia; o__Bacteroidales; f__Bacteroidaceae; g__Bacteroides; s__
185607	0.0467176	-0.376643	k__Bacteria; p__Firmicutes; c__Clostridia; o__Clostridiales; f__Lachnospiraceae; g__; s__
190502	0.0467176	0.359065	k__Bacteria; p__Firmicutes; c__Clostridia; o__Clostridiales; f__Lachnospiraceae; g__; s__
190913	0.0467176	0.358444	k__Bacteria; p__Bacteroidetes; c__Bacteroidia; o__Bacteroidales; f__Bacteroidaceae; g__Bacteroides; s__
191913	0.0467176	-0.372666	k__Bacteria; p__Firmicutes; c__Clostridia; o__Clostridiales; f__Lachnospiraceae; g__; s__
193233	0.0467176	0.377653	k__Bacteria; p__Bacteroidetes; c__Bacteroidia; o__Bacteroidales; f__Bacteroidaceae; g__Bacteroides; s__uniformis
4332078	0.0467176	0.331594	k__Bacteria; p__Firmicutes; c__Clostridia; o__Clostridiales; f__Clostridiaceae; g__; s__
4401580	0.0467176	0.376518	k__Bacteria; p__Bacteroidetes; c__Bacteroidia; o__Bacteroidales; f__Bacteroidaceae; g__Bacteroides; s__
4439360	0.0467176	0.36554	k__Bacteria; p__Bacteroidetes; c__Bacteroidia; o__Bacteroidales; f__Bacteroidaceae; g__Bacteroides; s__
4455767	0.0467176	0.351136	k__Bacteria; p__Firmicutes; c__Bacilli; o__Lactobacillales; f__Streptococcaceae; g__Streptococcus; s__
New.0.CleanUp.ReferenceOTU20273	0.0467176	0.357523	k__Bacteria; p__Bacteroidetes; c__Bacteroidia; o__Bacteroidales; f__Porphyromonadaceae; g__Parabacteroides; s__
New.0.CleanUp.ReferenceOTU34218	0.0467176	-0.378784	k__Bacteria; p__Firmicutes; c__Clostridia; o__Clostridiales; f__Lachnospiraceae; g__; s__
New.0.CleanUp.ReferenceOTU44600	0.0467176	0.362992	k__Bacteria; p__Bacteroidetes; c__Bacteroidia; o__Bacteroidales; f__Porphyromonadaceae; g__Parabacteroides; s__
New.0.ReferenceOTU220	0.0467176	0.361644	k__Bacteria; p__Bacteroidetes; c__Bacteroidia; o__Bacteroidales; f__Porphyromonadaceae; g__Parabacteroides; s__
184342	0.0471709	-0.359726	k__Bacteria; p__Firmicutes; c__Clostridia; o__Clostridiales; f__Lachnospiraceae; g__; s__
New.0.ReferenceOTU286	0.0471709	-0.343561	k__Bacteria; p__Firmicutes; c__Erysipelotrichi; o__Erysipelotrichales; f__Erysipelotrichaceae; g__; s__
175535	0.0485046	0.365038	k__Bacteria; p__Bacteroidetes; c__Bacteroidia; o__Bacteroidales; f__Bacteroidaceae; g__Bacteroides; s__
4433947	0.0485046	0.365863	k__Bacteria; p__Bacteroidetes; c__Bacteroidia; o__Bacteroidales; f__Bacteroidaceae; g__Bacteroides; s__
SPECIES
k__Bacteria;p__Firmicutes;c__Clostridia;o__Clostridiales;f__Lachnospiraceae;g__;s__	1.04794e-05	-0.595355
k__Bacteria;p__Actinobacteria;c__Actinobacteria;o__Actinomycetales;f__Micrococcaceae;g__Rothia;s__mucilaginosa	1.20839e-05	0.581115
k__Bacteria;p__Firmicutes;c__Bacilli;o__Lactobacillales;f__Streptococcaceae;g__Streptococcus;s__anginosus	5.41897e-05	0.543413
k__Bacteria;p__Firmicutes;c__Erysipelotrichi;o__Erysipelotrichales;f__Erysipelotrichaceae;g__;s__	0.000186716	-0.519255
k__Bacteria;p__Firmicutes;c__Bacilli;o__Lactobacillales;f__Streptococcaceae;g__Streptococcus;s__	0.000329732	0.468383
k__Bacteria;p__Proteobacteria;c__Betaproteobacteria;o__Burkholderiales;f__Burkholderiaceae;g__Lautropia;s__	0.00448157	0.431603
k__Bacteria;p__Proteobacteria;c__Gammaproteobacteria;o__Pasteurellales;f__Pasteurellaceae;g__Haemophilus;s__parainfluenzae	0.00475104	0.412633
k__Bacteria;p__Proteobacteria;c__Deltaproteobacteria;o__Desulfovibrionales;f__Desulfovibrionaceae;g__Desulfovibrio;s__	0.00619445	0.399939
k__Bacteria;p__Firmicutes;c__Erysipelotrichi;o__Erysipelotrichales;f__Erysipelotrichaceae;g__Bulleidia;s__p-1630-c5	0.0121358	0.368924
k__Bacteria;p__Firmicutes;c__Bacilli;o__Lactobacillales;f__Streptococcaceae;g__Streptococcus;Other	0.0178797	0.347074
k__Bacteria;p__Proteobacteria;c__Gammaproteobacteria;o__Enterobacteriales;f__Enterobacteriaceae;Other;Other	0.0178797	0.351339
k__Bacteria;p__Actinobacteria;c__Actinobacteria;o__Bifidobacteriales;f__Bifidobacteriaceae;g__Bifidobacterium;s__	0.0234565	0.360772
k__Bacteria;p__Firmicutes;c__Bacilli;o__Lactobacillales;f__Enterococcaceae;g__Enterococcus;s__	0.0234565	0.336767
k__Bacteria;p__Bacteroidetes;c__Bacteroidia;o__Bacteroidales;Other;Other;Other	0.0279782	0.328619
k__Bacteria;p__Firmicutes;c__Bacilli;o__Lactobacillales;Other;Other;Other	0.0279782	0.330607
k__Bacteria;p__Firmicutes;c__Bacilli;o__Lactobacillales;f__Lactobacillaceae;g__Lactobacillus;s__	0.0279782	0.334691
k__Bacteria;p__Firmicutes;c__Clostridia;o__Clostridiales;f__Lachnospiraceae;g__Blautia;s__	0.0396552	-0.321179
k__Bacteria;p__Firmicutes;c__Clostridia;o__Clostridiales;f__Veillonellaceae;g__Veillonella;s__parvula	0.0396552	0.321671
k__Bacteria;p__Proteobacteria;c__Gammaproteobacteria;o__Pasteurellales;f__Pasteurellaceae;g__Haemophilus;Other	0.0396552	0.318989
k__Bacteria;p__Firmicutes;c__Clostridia;o__Clostridiales;f__Lachnospiraceae;g__Oribacterium;s__	0.0400137	0.3077
k__Bacteria;p__Proteobacteria;c__Gammaproteobacteria;o__Enterobacteriales;f__Enterobacteriaceae;g__Trabulsiella;Other	0.0400137	0.296322
k__Bacteria;p__Firmicutes;c__Clostridia;o__Clostridiales;f__Lachnospiraceae;g__Coprococcus;s__	0.0434516	-0.308646
k__Bacteria;p__Proteobacteria;c__Gammaproteobacteria;o__Cardiobacteriales;f__Cardiobacteriaceae;g__Cardiobacterium;s__	0.0434516	0.270525
k__Bacteria;p__Firmicutes;c__Clostridia;o__Clostridiales;f__Veillonellaceae;g__Veillonella;s__dispar	0.0470239	0.298371
GENUS
k__Bacteria;p__Firmicutes;c__Clostridia;o__Clostridiales;f__Lachnospiraceae;g__	6.62705e-06	-0.595355
k__Bacteria;p__Firmicutes;c__Bacilli;o__Lactobacillales;f__Streptococcaceae;g__Streptococcus	0.000157435	0.49799
k__Bacteria;p__Firmicutes;c__Erysipelotrichi;o__Erysipelotrichales;f__Erysipelotrichaceae;g__	0.000157435	-0.519255
k__Bacteria;p__Actinobacteria;c__Actinobacteria;o__Actinomycetales;f__Micrococcaceae;g__Rothia	0.00028695	0.485665
k__Bacteria;p__Proteobacteria;c__Betaproteobacteria;o__Burkholderiales;f__Burkholderiaceae;g__Lautropia	0.00283409	0.431603
k__Bacteria;p__Proteobacteria;c__Deltaproteobacteria;o__Desulfovibrionales;f__Desulfovibrionaceae;g__Desulfovibrio	0.00283409	0.418588
k__Bacteria;p__Proteobacteria;c__Gammaproteobacteria;o__Pasteurellales;f__Pasteurellaceae;g__Haemophilus	0.00326446	0.410121
k__Bacteria;p__Firmicutes;c__Clostridia;o__Clostridiales;f__Veillonellaceae;g__Mitsuokella	0.00818142	0.406561
k__Bacteria;p__Proteobacteria;c__Gammaproteobacteria;o__Enterobacteriales;f__Enterobacteriaceae;Other	0.0134973	0.351339
k__Bacteria;p__Bacteroidetes;c__Bacteroidia;o__Bacteroidales;Other;Other	0.0234085	0.328619
k__Bacteria;p__Firmicutes;c__Clostridia;o__Clostridiales;f__Lachnospiraceae;g__Blautia	0.0234085	-0.341651
k__Bacteria;p__Firmicutes;c__Bacilli;o__Lactobacillales;Other;Other	0.0235907	0.330607
k__Bacteria;p__Firmicutes;c__Clostridia;o__Clostridiales;f__Lachnospiraceae;g__Oribacterium	0.0354258	0.3077
k__Bacteria;p__Firmicutes;c__Clostridia;o__Clostridiales;f__Ruminococcaceae;g__Ruminococcus	0.0354258	-0.289749
k__Bacteria;p__Proteobacteria;c__Gammaproteobacteria;o__Enterobacteriales;f__Enterobacteriaceae;g__Trabulsiella	0.0354258	0.296322
k__Bacteria;p__Firmicutes;c__Clostridia;o__Clostridiales;f__Lachnospiraceae;g__Coprococcus	0.0389568	-0.30482
k__Bacteria;p__Proteobacteria;c__Gammaproteobacteria;o__Cardiobacteriales;f__Cardiobacteriaceae;g__Cardiobacterium	0.0389568	0.270525
FAMILY
k__Bacteria;p__Firmicutes;c__Bacilli;o__Lactobacillales;f__Streptococcaceae	0.000156451	0.491835
k__Bacteria;p__Firmicutes;c__Clostridia;o__Clostridiales;f__Lachnospiraceae	0.000156451	-0.505139
k__Bacteria;p__Actinobacteria;c__Actinobacteria;o__Actinomycetales;f__Micrococcaceae	0.00019414	0.489072
k__Bacteria;p__Proteobacteria;c__Gammaproteobacteria;o__Pasteurellales;f__Pasteurellaceae	0.00287961	0.414318
k__Bacteria;p__Proteobacteria;c__Betaproteobacteria;o__Burkholderiales;f__Burkholderiaceae	0.00295612	0.424355
k__Bacteria;p__Firmicutes;c__Erysipelotrichi;o__Erysipelotrichales;f__Erysipelotrichaceae	0.00625373	-0.390209
k__Bacteria;p__Bacteroidetes;c__Bacteroidia;o__Bacteroidales;Other	0.021056	0.328619
k__Bacteria;p__Firmicutes;c__Bacilli;o__Lactobacillales;Other	0.021056	0.330607
k__Bacteria;p__Firmicutes;c__Bacilli;o__Lactobacillales;f__Enterococcaceae	0.038872	0.303378
k__Bacteria;p__Proteobacteria;c__Gammaproteobacteria;o__Cardiobacteriales;f__Cardiobacteriaceae	0.038872	0.270525
ORDER
k__Bacteria;p__Firmicutes;c__Bacilli;o__Lactobacillales	0.000163719	0.471225
k__Bacteria;p__Firmicutes;c__Clostridia;o__Clostridiales	0.000163719	-0.395742
k__Bacteria;p__Actinobacteria;c__Actinobacteria;o__Actinomycetales	0.000638362	0.422159
k__Bacteria;p__Proteobacteria;c__Gammaproteobacteria;o__Pasteurellales	0.000897765	0.414318
k__Bacteria;p__Firmicutes;c__Erysipelotrichi;o__Erysipelotrichales	0.00233964	-0.390209
k__Bacteria;p__Proteobacteria;c__Gammaproteobacteria;o__Cardiobacteriales	0.0195406	0.270525
k__Bacteria;p__Bacteroidetes;c__Bacteroidia;o__Bacteroidales	0.0410517	0.260243
k__Bacteria;p__Proteobacteria;c__Epsilonproteobacteria;o__Campylobacterales	0.0410517	0.278737
k__Bacteria;p__Actinobacteria;c__Actinobacteria;o__Bifidobacteriales	0.0483724	0.260568
k__Bacteria;p__Proteobacteria;c__Betaproteobacteria;Other	0.0483724	0.251787
CLASS
k__Bacteria;p__Firmicutes;c__Bacilli;o__Lactobacillales	0.000163719	0.471225
k__Bacteria;p__Firmicutes;c__Clostridia;o__Clostridiales	0.000163719	-0.395742
k__Bacteria;p__Actinobacteria;c__Actinobacteria;o__Actinomycetales	0.000638362	0.422159
k__Bacteria;p__Proteobacteria;c__Gammaproteobacteria;o__Pasteurellales	0.000897765	0.414318
k__Bacteria;p__Firmicutes;c__Erysipelotrichi;o__Erysipelotrichales	0.00233964	-0.390209
k__Bacteria;p__Proteobacteria;c__Gammaproteobacteria;o__Cardiobacteriales	0.0195406	0.270525
k__Bacteria;p__Bacteroidetes;c__Bacteroidia;o__Bacteroidales	0.0410517	0.260243
k__Bacteria;p__Proteobacteria;c__Epsilonproteobacteria;o__Campylobacterales	0.0410517	0.278737
k__Bacteria;p__Actinobacteria;c__Actinobacteria;o__Bifidobacteriales	0.0483724	0.260568
k__Bacteria;p__Proteobacteria;c__Betaproteobacteria;Other	0.0483724	0.251787
PHYLUM
k__Bacteria;p__Firmicutes	4.30516e-06	-0.393519
k__Bacteria;p__Cyanobacteria	0.000673927	-0.292008
k__Bacteria;p__Bacteroidetes	0.00107037	0.260247
k__Bacteria;p__Lentisphaerae	0.00497856	-0.14449
k__Bacteria;p__Proteobacteria	0.00497856	0.157942
k__Bacteria;p__Verrucomicrobia	0.00497856	-0.164336
k__Bacteria;p__Actinobacteria	0.00504568	0.149942
Unassigned;Other	0.00676515	0.109639
k__Bacteria;p__Fusobacteria	0.00676515	0.11144
k__Archaea;p__Euryarchaeota	0.007047	-0.0933263
k__Bacteria;p__TM7	0.007047	0.0951871
k__Bacteria;p__Synergistetes	0.00877728	0.0655183
k__Bacteria;Other	0.010067	-0.0427933
k__Bacteria;p__Tenericutes	0.0113047	0.0212548
