# Supplementary material for: Proton pump inhibitors alter the composition of the gut microbiota
Source: Gut. 2015 Dec 30;65(5):749–56. doi: 10.1136/gutjnl-2015-310861 (PMC4853574; doi:10.1136/gutjnl-2015-310861)
Supplement: Web supplement 8 [file gutjnl-2015-310861-s8.xls]

## Sheet: S6.txt
HMP Body Sub-Site	Collapsed Site
Stool	Gut
Attached_Keratinized_gingiva	Mouth
Buccal_mucosa	Mouth
Hard_palate	Mouth
Saliva	Mouth
Subgingival_plaque	Mouth
Supragingival_plaque	Mouth
Tongue_dorsum	Mouth
Anterior_nares	Nose
Left_Antecubital_fossa	Skin
Left_Retroauricular_crease	Skin
Right_Antecubital_fossa	Skin
Right_Retroauricular_crease	Skin
Palatine_Tonsils	Throat
Throat	Throat
Mid_vagina	Vagina
Posterior_fornix	Vagina
Vaginal_introitus	Vagina
